# Supplementary material for: Automated processing of webcam images for phenological classification
Source: PLoS One. 2017 Feb 24;12(2):e0171918. doi: 10.1371/journal.pone.0171918 (PMC5325214; doi:10.1371/journal.pone.0171918)
Supplement: S1 Code — This.zip file contains executable example code for performing automated sROI and uROI analyses and for reproducing the AMOS analysis. (ZIP) [file pone.0171918.s001.zip]

Archive with 2 entries (2 files):
- amos.R
- sroi.R
